# Supplementary material for: Optimization of Contact Pad Design for Silver Nanowire-Based Transparent Heater to Improve Heating Characteristics
Source: Nanomaterials (Basel). 2024 Oct 29;14(21):1735. doi: 10.3390/nano14211735 (PMC11547844; doi:10.3390/nano14211735)
Supplement: Supplementary file 1 [file nanomaterials-14-01735-s001.zip]

Archive with 1 entries (1 files):
- nanomaterials-3268657-supplementary.pdf
